# Supplementary material for: Multifunctional Mesoporous Titanium Dioxide Nanodrug for Corneal Haze Treatment and Its Mechanism
Source: Biomater Res. 2025 May 14;29:0202. doi: 10.34133/bmr.0202 (PMC12076154; doi:10.34133/bmr.0202)
Supplement: Supplementary 1 — Figs. S1 to S12 [file bmr.0202.f1.zip]

Archive with 13 entries (13 files):
- Fig. S1.tif
- Fig. S10.tif
- Fig. S11.tif
- Fig. S12.tif
- Fig. S2.tif
- Fig. S3.tif
- Fig. S4.tif
- Fig. S5.tif
- Fig. S6.tif
- Fig. S7.tif
- Fig. S8.tif
- Fig. S9.tif
- sm.doc
